# Supplementary material for: QbD Design, Formulation, Optimization and Evaluation of Trans-Tympanic Reverse Gelatination Gel of Norfloxacin: Investigating Gene-Gene Interactions to Enhance Therapeutic Efficacy
Source: Gels. 2023 Aug 15;9(8):657. doi: 10.3390/gels9080657 (PMC10454480; doi:10.3390/gels9080657)
Supplement: Supplementary file 1 [file gels-09-00657-s001.zip]

Archive with 1 entries (1 files):
- gels-2543034-supplementary.pdf
